# Supplementary material for: A Novel TLR4-SYK Interaction Axis Plays an Essential Role in the Innate Immunity Response in Bovine Mammary Epithelial Cells
Source: Biomedicines. 2022 Dec 30;11(1):97. doi: 10.3390/biomedicines11010097 (PMC9855420; doi:10.3390/biomedicines11010097)
Supplement: Supplementary file 1 [file biomedicines-11-00097-s001.zip]

Archive with 9 entries (9 files):
- Supplemental Figure S1.tif
- Supplemental Figure S2.tif
- Supplemental Figure S3.tif
- Supplemental Figure S4.tif
- Supplemental Figure S5.tif
- Supplemental Figure S6.tif
- Supplemental File S1.pdf
- Supplemental Table S1.pdf
- Supplemental Table S2.pdf
